# Supplementary material for: PML‐mediated nuclear loosening permits immunomodulation of mesenchymal stem/stromal cells under inflammatory conditions
Source: Cell Prolif. 2023 Oct 20;57(4):e13566. doi: 10.1111/cpr.13566 (PMC10984101; doi:10.1111/cpr.13566)
Supplement: Supplementary file 2 — Table S1: [file CPR-57-e13566-s002.xlsx]

## Sheet: primer
primer name	sequence(5'-3')
CDKN2A-F	GGGTTTTCGTGGTTCACATCC
CDKN2A-R	CTAGACGCTGGCTCCTCAGTA
CDKN1A-F	TGTCCGTCAGAACCCATGC
CDKN1A-R	AAAGTCGAAGTTCCATCGCTC
LMNB1-F	ACATGGAAATCAGTGCTTACAGG
LMNB1-R	GGGATACTGTCACACGGGA
LMNA-F	AATGATCGCTTGGCGGTCTAC
LMNA-R	CACCTCTTCAGACTCGGTGAT
SUV39H1-F	CCTGCCCTCGGTATCTCTAAG
SUV39H1-R	ATATCCACGCCATTTCACCAG
CBC5-F	CTAGACAGGCGCGTGGTTAAG
CBX5-R	GCTCAGGGCAATCCAAGTTTT
PML-F	CGCCCTGGATAACGTCTTTTT
PML-R	CTCGCACTCAAAGCACCAGA
α-Sat-F	CTGCACTACCTGAAGAGGAC
α-Sat-R	GATGGTTCAACACTCTTACA
α-Sat2-F	CATCGAATGGAAATGAAAGGAGTC
α-Sat2-R	ACCATTGGATGATTGCAGTCAA
CCL2-F	CAGCCAGATGCAATCAATGCC
CCL2-R	TGGAATCCTGAACCCACTTCT
CCL5-F	CCAGCAGTCGTCTTTGTCAC
CCL5-R	CTCTGGGTTGGCACACACTT
CXCL5-F	AGCTGCGTTGCGTTTGTTTAC
CXCL5-R	TGGCGAACACTTGCAGATTAC
CXCL9-F	CCAGTAGTGAGAAAGGGTCGC
CXCL9-R	AGGGCTTGGGGCAAATTGTT
IL6-F	ACTCACCTCTTCAGAACGAATTG
IL6-R	CCATCTTTGGAAGGTTCAGGTTG
IL8-F	ACTGAGAGTGATTGAGAGTGGAC
IL8-R	AACCCTCTGCACCCAGTTTTC
TSG6-F	TTTCTCTTGCTATGGGAAGACAC
TSG6-R	GAGCTTGTATTTGCCAGACCG
IDO-F	GCCAGCTTCGAGAAAGAGTTG
IDO-R	ATCCCAGAACTAGACGTGCAA
CXCL10-F	GTGGCATTCAAGGAGTACCTC
CXCL10-R	TGATGGCCTTCGATTCTGGATT

## Sheet: siRNA
siRNA	sequence(5'-3')
siPML-1-F	CCCGCAAGACCAACAACAUTT
siPML-1-R	AUGUUGUUGGUCUUGCGGGTT
siPML-2-F	GGAGCAGGAUAGUGCCUUUTT
siPML-2-R	AAAGGCACUAUCCUGCUCCTT
siPML-3-F	CCCUUCCUAUGGAGAGGAUTT
siPML-3-R	AUCCUCUCCAUAGGAAGGGTT
siNC-F	UUC UCC GAA CGU GUC ACG UTT
siNC-R	ACG UGA CAC GUU CGG AGA ATT
